# Supplementary material for: MOD-LSP, MODIS-based parameters for hydrologic modeling of North American land cover change
Source: Sci Data. 2019 Aug 9;6:144. doi: 10.1038/s41597-019-0150-2 (PMC6689012; doi:10.1038/s41597-019-0150-2)
Supplement: Supplementary file 1 — Download metadata file [file 41597_2019_150_MOESM1_ESM.zip]

Archive with 3 entries (3 files):
- s_Bohn300A_study.txt
- a_Bohn300A_assay.txt
- i_Investigation.txt
