# Supplementary material for: MOD-LSP, MODIS-based parameters for hydrologic modeling of North American land cover change
Source: Sci Data. 2019 Aug 9;6:144. doi: 10.1038/s41597-019-0150-2 (PMC6689012; doi:10.1038/s41597-019-0150-2)
Supplement: Supplementary file 1 — Download metadata file [file 41597_2019_150_MOESM1_ESM.zip › s_Bohn300A_study.txt]

Source Name	Comment[source dataset type]	Characteristics[geographical location]	Term Source REF	Term Accession Number	Characteristics[environment type]	Term Source REF	Term Accession Number	Characteristics[Southernmost latitude]	Unit	Term Source REF	Term Accession Number	Characteristics[Northernmost latitude]	Unit	Term Source REF	Term Accession Number	Characteristics[Westernmost longitude]	Unit	Term Source REF	Term Accession Number	Characteristics[Easternmost longitude]	Unit	Term Source REF	Term Accession Number	Protocol REF	Sample Name
University of Maryland Land Cover	Land Cover Classification	North America	GAZ	GAZ:00000458	land	ENVO	ENVO:01000635	14.5	degree	UO	UO:0000185	53	degree	UO	UO:0000185	-125	degree	UO	UO:0000185	-67	degree	UO	UO:0000185	Land Cover Classifications	University of Maryland Land Cover source data
MODIS Collection 5 Global Land Cover	Land Cover Classification	North America	GAZ	GAZ:00000458	land	ENVO	ENVO:01000635	14.5	degree	UO	UO:0000185	53	degree	UO	UO:0000185	-125	degree	UO	UO:0000185	-67	degree	UO	UO:0000185	Land Cover Classifications	MODIS Collection 5 Global Land Cover source data
National Land Cover Database	Land Cover Classification	North America	GAZ	GAZ:00000458	land	ENVO	ENVO:01000635	14.5	degree	UO	UO:0000185	53	degree	UO	UO:0000185	-125	degree	UO	UO:0000185	-67	degree	UO	UO:0000185	Land Cover Classifications	National Land Cover Database source data
Uso del Suelo y Vegetacion	Land Cover Classification	North America	GAZ	GAZ:00000458	land	ENVO	ENVO:01000635	14.5	degree	UO	UO:0000185	53	degree	UO	UO:0000185	-125	degree	UO	UO:0000185	-67	degree	UO	UO:0000185	Land Cover Classifications	Uso del Suelo y Vegetacion source data
Global 30 Arc-Second Digital Elevation Model	Static Surface Properties	North America	GAZ	GAZ:00000458	land	ENVO	ENVO:01000635	14.5	degree	UO	UO:0000185	53	degree	UO	UO:0000185	-125	degree	UO	UO:0000185	-67	degree	UO	UO:0000185	Land Cover Classifications	Global 30 Arc-Second Digital Elevation Model source data
National Land Cover Database USFS Tree Cover Cartographic	Static Surface Properties	North America	GAZ	GAZ:00000458	land	ENVO	ENVO:01000635	14.5	degree	UO	UO:0000185	53	degree	UO	UO:0000185	-125	degree	UO	UO:0000185	-67	degree	UO	UO:0000185	Land Cover Classifications	National Land Cover Database USFS Tree Cover Cartographic source data
National Land Cover Database Shrub Cover	Static Surface Properties	North America	GAZ	GAZ:00000458	land	ENVO	ENVO:01000635	14.5	degree	UO	UO:0000185	53	degree	UO	UO:0000185	-125	degree	UO	UO:0000185	-67	degree	UO	UO:0000185	Land Cover Classifications	National Land Cover Database Shrub Cover source data
FAO-UNESCO Digital Soil Map of the World	Static Surface Properties	North America	GAZ	GAZ:00000458	land	ENVO	ENVO:01000635	14.5	degree	UO	UO:0000185	53	degree	UO	UO:0000185	-125	degree	UO	UO:0000185	-67	degree	UO	UO:0000185	Land Cover Classifications	FAO-UNESCO Digital Soil Map of the World source data
Leaf Area Index B2002	Time-Varying Surface Properties	North America	GAZ	GAZ:00000458	land	ENVO	ENVO:01000635	14.5	degree	UO	UO:0000185	53	degree	UO	UO:0000185	-125	degree	UO	UO:0000185	-67	degree	UO	UO:0000185	Land Cover Classifications	Leaf Area Index B2002 source data
Leaf Area Index MCD15A2H.006	Time-Varying Surface Properties	North America	GAZ	GAZ:00000458	land	ENVO	ENVO:01000635	14.5	degree	UO	UO:0000185	53	degree	UO	UO:0000185	-125	degree	UO	UO:0000185	-67	degree	UO	UO:0000185	Land Cover Classifications	Leaf Area Index MCD15A2H.006 source data
Normalized Difference Vegetation Index	Time-Varying Surface Properties	North America	GAZ	GAZ:00000458	land	ENVO	ENVO:01000635	14.5	degree	UO	UO:0000185	53	degree	UO	UO:0000185	-125	degree	UO	UO:0000185	-67	degree	UO	UO:0000185	Land Cover Classifications	Normalized Difference Vegetation Index source data
Albedo	Time-Varying Surface Properties	North America	GAZ	GAZ:00000458	land	ENVO	ENVO:01000635	14.5	degree	UO	UO:0000185	53	degree	UO	UO:0000185	-125	degree	UO	UO:0000185	-67	degree	UO	UO:0000185	Land Cover Classifications	Albedo source data
