# Supplementary material for: MOD-LSP, MODIS-based parameters for hydrologic modeling of North American land cover change
Source: Sci Data. 2019 Aug 9;6:144. doi: 10.1038/s41597-019-0150-2 (PMC6689012; doi:10.1038/s41597-019-0150-2)
Supplement: Supplementary file 1 — Download metadata file [file 41597_2019_150_MOESM1_ESM.zip › a_Bohn300A_assay.txt]

Sample Name	Protocol REF	Assay Name	Raw Data File	Comment[Data Repository]	Comment[Data Record Accession]	Comment[Data Record URI]
University of Maryland Land Cover source data	Surface Properties	University of Maryland Land Cover source data contribution to MOD-LSP dataset	params.domain.lc_source.lc_year.phen_years.nc;veg_hist.domain.lc_source.lc_year.phen_years.monthly.tgz	figshare	doi:10.5281/zenodo.2612560	https://doi.org/10.5281/zenodo.2612560
MODIS Collection 5 Global Land Cover source data	Surface Properties	MODIS Collection 5 Global Land Cover source data contribution to MOD-LSP dataset	params.domain.lc_source.lc_year.phen_years.nc;veg_hist.domain.lc_source.lc_year.phen_years.monthly.tgz	figshare	doi:10.5281/zenodo.2612560	https://doi.org/10.5281/zenodo.2612560
National Land Cover Database source data	Surface Properties	National Land Cover Database source data contribution to MOD-LSP dataset	params.domain.lc_source.lc_year.phen_years.nc;veg_hist.domain.lc_source.lc_year.phen_years.monthly.tgz	figshare	doi:10.5281/zenodo.2612560	https://doi.org/10.5281/zenodo.2612560
Uso del Suelo y Vegetacion source data	Surface Properties	Uso del Suelo y Vegetacion source data contribution to MOD-LSP dataset	params.domain.lc_source.lc_year.phen_years.nc;veg_hist.domain.lc_source.lc_year.phen_years.monthly.tgz	figshare	doi:10.5281/zenodo.2612560	https://doi.org/10.5281/zenodo.2612560
Global 30 Arc-Second Digital Elevation Model source data	Surface Properties	Global 30 Arc-Second Digital Elevation Model source data contribution to MOD-LSP dataset	params.domain.lc_source.lc_year.phen_years.nc;veg_hist.domain.lc_source.lc_year.phen_years.monthly.tgz	figshare	doi:10.5281/zenodo.2612560	https://doi.org/10.5281/zenodo.2612560
National Land Cover Database USFS Tree Cover Cartographic source data	Surface Properties	National Land Cover Database USFS Tree Cover Cartographic source data contribution to MOD-LSP dataset	params.domain.lc_source.lc_year.phen_years.nc;veg_hist.domain.lc_source.lc_year.phen_years.monthly.tgz	figshare	doi:10.5281/zenodo.2612560	https://doi.org/10.5281/zenodo.2612560
National Land Cover Database Shrub Cover source data	Surface Properties	National Land Cover Database Shrub Cover source data contribution to MOD-LSP dataset	params.domain.lc_source.lc_year.phen_years.nc;veg_hist.domain.lc_source.lc_year.phen_years.monthly.tgz	figshare	doi:10.5281/zenodo.2612560	https://doi.org/10.5281/zenodo.2612560
FAO-UNESCO Digital Soil Map of the World source data	Surface Properties	FAO-UNESCO Digital Soil Map of the World source data contribution to MOD-LSP dataset	params.domain.lc_source.lc_year.phen_years.nc;veg_hist.domain.lc_source.lc_year.phen_years.monthly.tgz	figshare	doi:10.5281/zenodo.2612560	https://doi.org/10.5281/zenodo.2612560
Leaf Area Index B2002 source data	Surface Properties	Leaf Area Index B2002 source data contribution to MOD-LSP dataset	params.domain.lc_source.lc_year.phen_years.nc;veg_hist.domain.lc_source.lc_year.phen_years.monthly.tgz	figshare	doi:10.5281/zenodo.2612560	https://doi.org/10.5281/zenodo.2612560
Leaf Area Index MCD15A2H.006 source data	Surface Properties	Leaf Area Index MCD15A2H.006 source data contribution to MOD-LSP dataset	params.domain.lc_source.lc_year.phen_years.nc;veg_hist.domain.lc_source.lc_year.phen_years.monthly.tgz	figshare	doi:10.5281/zenodo.2612560	https://doi.org/10.5281/zenodo.2612560
Normalized Difference Vegetation Index source data	Surface Properties	Normalized Difference Vegetation Index source data contribution to MOD-LSP dataset	params.domain.lc_source.lc_year.phen_years.nc;veg_hist.domain.lc_source.lc_year.phen_years.monthly.tgz	figshare	doi:10.5281/zenodo.2612560	https://doi.org/10.5281/zenodo.2612560
Albedo source data	Surface Properties	Albedo source data contribution to MOD-LSP dataset	params.domain.lc_source.lc_year.phen_years.nc;veg_hist.domain.lc_source.lc_year.phen_years.monthly.tgz	figshare	doi:10.5281/zenodo.2612560	https://doi.org/10.5281/zenodo.2612560
