# Supplementary material for: MOD-LSP, MODIS-based parameters for hydrologic modeling of North American land cover change
Source: Sci Data. 2019 Aug 9;6:144. doi: 10.1038/s41597-019-0150-2 (PMC6689012; doi:10.1038/s41597-019-0150-2)
Supplement: Supplementary file 1 — Download metadata file [file 41597_2019_150_MOESM1_ESM.zip › i_Investigation.txt]

# Investigation File generated for Scientific Data with Investigation File Authoring Tool version 0.1.0 on 15/07/2019 - This metadata file is CC0
ONTOLOGY SOURCE REFERENCE
Term Source Name	GAZ	ENVO	UO	ERO	NCIT
Term Source File	http://data.bioontology.org/ontologies/GAZ	http://data.bioontology.org/ontologies/ENVO	http://data.bioontology.org/ontologies/UO	http://data.bioontology.org/ontologies/ERO	http://data.bioontology.org/ontologies/NCIT
Term Source Version	$Revision: 1.512 $		unknown	2013-08-02	17.06d
Term Source Description	Gazetteer	Environment Ontology	Units of Measurement Ontology	Eagle-I Research Resource Ontology	National Cancer Institute Thesaurus
INVESTIGATION
Investigation Identifier
Investigation Title
Investigation Description
Investigation Submission Date
Investigation Public Release Date
INVESTIGATION PUBLICATIONS
Investigation PubMed ID
Investigation Publication DOI
Investigation Publication Author List
Investigation Publication Title
Investigation Publication Status
Investigation Publication Status Term Accession Number
Investigation Publication Status Term Source REF
INVESTIGATION CONTACTS
Investigation Person Last Name
Investigation Person Mid Initials
Investigation Person First Name
Investigation Person Address
Investigation Person Phone
Investigation Person Fax
Investigation Person Email
Investigation Person Affiliation
Investigation Person Roles
Investigation Person Roles Term Accession Number
Investigation Person Roles Term Source REF
STUDY
Study Identifier	10.1038/s41597-019-0150-2
Study Title	MOD-LSP, MODIS-based parameters for hydrologic modeling of North American land cover change
Study Submission Date	09/04/2019
Study Public Release Date	09/08/2019
Study Description	https://www.nature.com/articles/s41597-019-0150-2
Study File Name	s_Bohn300A_study.txt
Comment[Subject Keywords]	""
Comment[Manuscript Licence]	CC BY-4.0
Comment[Experimental Metadata Licence]	CC0
Comment[Supplementary Information File Name]
Comment[Supplementary Information File Type]
Comment[Supplementary Information File URL]
Comment[Data Repository]	Zenodo
Comment[Data Record Accession]	doi:10.5281/zenodo.2612560
Comment[Data Record URI]	https://doi.org/10.5281/zenodo.2612560
STUDY DESIGN DESCRIPTORS
Study Design Type	data integration objective	modeling and simulation objective	statistical parameter determination objective
Study Design Type Term Accession Number	ERO:0100092	ERO:0100102	ERO:0100327
Study Design Type Term Source REF	ERO	ERO	ERO
STUDY PUBLICATIONS
Study PubMed ID
Study Publication DOI
Study Publication Author List
Study Publication Title
Study Publication Status
Study Publication Status Term Accession Number
Study Publication Status Term Source REF
STUDY FACTORS
Study Factor Name
Study Factor Type
Study Factor Type Term Accession Number
Study Factor Type Term Source REF
STUDY ASSAYS
Study Assay Measurement Type	Parameter
Study Assay Measurement Type Term Accession Number	NCIT:C44175
Study Assay Measurement Type Term Source REF	NCIT
Study Assay Technology Type	computational modeling technique
Study Assay Technology Type Term Accession Number	ERO:0001251
Study Assay Technology Type Term Source REF	ERO
Study Assay Technology Platform	""
Study Assay File Name	a_Bohn300A_assay.txt
STUDY PROTOCOLS
Study Protocol Name	Land Cover Classifications	Surface Properties
Study Protocol Type	Classification	data transformation
Study Protocol Type Term Accession Number	NCIT:C25161	OBI:0200000
Study Protocol Type Term Source REF	NCIT	ERO
Study Protocol Description		
Study Protocol URI	""	""
Study Protocol Version		
Study Protocol Parameters Name	""	""
Study Protocol Parameters Name Term Accession Number	""	""
Study Protocol Parameters Name Term Source REF	""	""
Study Protocol Components Name	""	""
Study Protocol Components Type	""	""
Study Protocol Components Type Term Accession Number	""	""
Study Protocol Components Type Term Source REF	""	""
STUDY CONTACTS
Study Person Last Name	Bohn	Vivoni
Study Person First Name	Theodore J.	Enrique R.
Study Person Mid Initials
Study Person Email	theodore.bohn@asu.edu	""
Study Person Phone
Study Person Fax
Study Person Address
Study Person Affiliation	School of Earth and Space Exploration, Arizona State University, Tempe, AZ, 85287, USA	School of Earth and Space Exploration, Arizona State University, Tempe, AZ, 85287, USA
Study Person Roles
Study Person Roles Term Accession Number
Study Person Roles Term Source REF
Comment[Study Person ORCID]	0000-0002-1880-9129	0000-0002-2659-9459
Comment[Funder]
Comment[FundRef ID]
Comment[Funder Term Source REF]
Comment[Grant Identifier]
